# Supplementary material for: Analysis of Azathioprine Metabolites in Autoimmune Hepatitis Patient Blood—Method Development and Validation
Source: Int J Mol Sci. 2024 Oct 18;25(20):11233. doi: 10.3390/ijms252011233 (PMC11508274; doi:10.3390/ijms252011233)
Supplement: Supplementary file 1 [file ijms-25-11233-s001.zip › Supplementary tables.xlsx]

## Sheet: Table S1
Compounds		6-TG	6-MMP
tR (min)	MilliQ water	0.74	1.66
	Matrix	0.73	1.66
LLOQ (ng/mL)	MilliQ water	5	5
	Matrix	5	5
ULOQ (ng/mL)	MilliQ water	1250	1250
	Matrix	1250	1250
Linear range (ng/ml)	MilliQ water	5-1250	5-1250
	Matrix	5-1250	5-1250
R2	MilliQ water	0.9995	0.999
	Matrix	1	0.9993
Calibration equation	MilliQ water	Y=0.0056X+0.0096	Y=0.0073X+0.0289
	Matrix	Y=0.0073X+0.0042	Y=0.0087X-0.0035

## Sheet: Table S2
	Response (%)
	Selectivity	Specificity	Carry-over
6-TG	7.6	5.17	10.37
6-TG-IS	1.12	0.15	1.09
6-MMP	2.31	1.48	3.28
6-MMP-IS	0.02	0.03	0.01
